# Supplementary material for: METTL3 alleviates renal tubular mitochondrial dysfunction by regulating the TUG1/PGC-1a axis in an IGF2BP2-dependent manner in diabetic nephropathy
Source: Ren Fail. 2025 Jul 20;47(1):2521455. doi: 10.1080/0886022X.2025.2521455 (PMC12281650; doi:10.1080/0886022X.2025.2521455)
Supplement: supplementary_tables.xlsx [file IRNF_A_2521455_SM2485.xlsx]

## Sheet: Supplemental Table 1
Supplemental Table 1. Abbreviation
Abbreviation	Full name	Abbreviation	Full name
m6A	N6-methyladenosine	HK-2	Human renal proximal tubular epithelial cell line
TUG1	taurine upregulated gene 1	ATCC	American type culture collection
METTL3	methyltransferase 3	DMEM	dulbecco’s modified eagle’s medium
PGC-1α	peroxisome proliferators - activatedreceptor γcoactivator 1 alpha	FBS	Fetal bovine serum
HG	high glucose	NG	normal glucose
IHC	immunohistochemical	Nrf1	nuclear respiratory factor 1
ALB	albumin	TFAM	mitochondrial transcription factor A
BUN	blood urea nitrogen	ECL	enhanced chemiluminescence
ELISA	enzyme-linked immunosorbent assay	RT-qPCR	real time quantitative polymerase chain reaction
TEM	transmission electron microscope	BSA	bovine serum albumin
RIP	RNA immunoprecipitation	DAB	diaminobenzidine
IGF2BP2	insulin-like growth factor 2 mRNA binding protein 2	HE	hematoxylin and eosin
DN	diabetic nephropathy	PAS	periodic acid-Schiff
AGEs	advanced glycation end products	mtDNA	mitochondrial DNA
DKD	diabetic kidney disease	MTF3212/R3319	mitochondrial forward primer from nucleotide 3212/reverse primer from nucleotide 3319
ncRNA	noncoding RNA	MT-ND1	mito_x001f_chondrial encoded NADH dehydrogenase 1
METTL14	methyltransferase 14	RPLP0	acidic ribosomal phosphoprotein
WTAP	Wilms Tumor 1 associated protein	CT	cycle threshold
ALKBH5	alkB homolog 5	ATP	adenosine triphosphate
FTO	fat mass and obesity associated	Act D	actinomycin D
RBP	RNA-Binding Protein	ROS	reactive oxygen species
YTHDF	YTH domain family	ANOVA	analysis of variance
Keap1	Kelch-like ECH-associated protein 1	EMT	epithelial-mesenchymal transition
Nrf2	nuclear respiratory factor 2	WISP1	WNT1-inducible-signaling pathway protein 1
TIMP2	tissue inhibitor of metalloproteinases	MPC-5	mouse podocyte cell line
lncRNA	long noncoding RNA	TFA	total flavones of abelmoschus manihot
ERS	endoplasmic reticulum stress	PTEN	phosphate and tension homology
ECM	extracellular matrix	PI3K	phosphatidylinositol 3-kinases
spg	spermatogonial	NSD2	Nuclear receptor-binding SET domain protein 2
rAAV	recombinant Adeno-Associated virus	MCs	mesangial cells

## Sheet: Supplemental Table 2
Supplemental Table 2. The m6A site and transcript sequence of TUG1 in HK-2 cells and db/db mice
m6A sites locus in HK-2 cells	m6A sites locus in db/db mice	m6A motif sequence	m6A transcript location	transcript Length	transcriptSequence
chr22:31372672-31372673_+	chr11:3641944-3641945_-	GAACA	4944	7652	1..4908attcaGTTTATGAACTCTCAGACCAGATCATGTTGAACAAGGAGACTTTGATGTGTGTCATGAGAaaact 4979..7652
chr22:31373356-31373357_+		TGACA	5628	7652	1..5593cgactTGATTACCAAAGAAAGTAGGGCCAACTTTGACAAATCTGGCTCTGCTGACCCTGTCACTCccaga 5664..7652
chr22:31367243-31367244_+	chr11:3647069-3647070_-	AGACA	2047	7652	1..2021ctattCCCTTTTCCTAAAGGGCAGAGACAGATAATCTCACTTCCAGAGAAATGACTTGGAGAAAAaaaag 2092..7652
chr22:31367587-31367588_+		GAACA	2391	7652	1..2349ctggaCCTGGAACCCGAAAGAGCTTGTCACGATGCGGCAGGAACACTGGAGGTAGATTTTTTTTTatttt 2420..7652

## Sheet: Supplemental Table 3
Supplemental Table 3. Primer sequences
Gene	Forward (5'->3')	Reverse (5'->3')
β-actin（Human）	CATGTACGTTGCTATCCAGGC	CTCCTTAATGTCACGCACGAT
METTL3（Human）	AGATGGGGTAGAAAGCCTCCT	TGGTCAGCATAGGTTACAAGAGT
METTL14（Human）	AGTGCCGACAGCATTGGTG	GGAGCAGAGGTATCATAGGAAGC
FTO（Human）	ACTTGGCTCCCTTATCTGACC	TGTGCAGTGTGAGAAAGGCTT
YTHDF1（Human）	ATACCTCACCACCTACGGACA	GTGCTGATAGATGTTGTTCCCC
YTHDF2（Human）	AGCCCCACTTCCTACCAGATG	TGAGAACTGTTATTTCCCCATGC
IGF2BP2（Human）	AGTGGAATTGCATGGGAAAATCA	CAACGGCGGTTTCTGTGTC
lncRNA TUG1(Human)	TAGCAGTTCCCCAATCCTTG	CACAAATTCCCATCATTCC
PGC-1α(Human)	TCTGAGTCTGTATGGAGTGACAT	CCAAGTCGTTCACATCTAGTTCA
Nrf1(Human)	AAACGGCCTCATGTATTTGAGT	TAACGTGGCTCGAAGTTTCCG
Nrf2(Human)	TTCCCGGTCACATCGAGAG	TCCTGTTGCATACCGTCTAAATC
TFAM(Human)	ATGGCGTTTCTCCGAAGCAT	TCCGCCTATAAGCATCTTGA
MTF3212/R3319(Human)	CACCCAAGAACAGGGTTTGT	TGGCCATGGGTATGTTGTTAA
MT-ND1(Human)	ATGGCCAACCTCCTACTCCT	CTACAACGTTGGGGCCTTT
RPLP0(Human)	CAGCAAGTGGGAAGGTGTAATCC	CCCATTCTATCATCAACGGGTACAA
β-actin(Mouse)	GGCTGTATTCCCCTCCATCG	CCAGTTGGTAACAATGCCATGT
METTL3(Mouse)	CTGGGCACTTGGATTTAAGGA	TGAGAGGTGGTGTAGCAACTT
IGF2BP2(Mouse)	GTCCTACTCAAGTCCGGCTAC	CATATTCAGCCAACAGCCCAT
lncRNA TUG1(Mouse)	CTCTGGAGGTGGACGTTTTGT	GTGAGTCGTGTCTCTCTTTTCTC
PGC-1α(Mouse)	TATGGAGTGACATAGAGTGCT	CCACTTCAATCCACCCAGAAAG
Nrf1(Mouse)	AGCACGGAGTGACCCAAAC	TGTACGTGGCTACATGGACCT
Nrf2(Mouse)	CTTTAGTCAGCGACAGAAGGAC	AGGCATCTTGTTTGGGAATGTG
TFAM(Mouse)	ATTCCGAAGTGTTTTTCCAGCA	TCTGAAAGTTTTGCATCTGGGT
MT-CytB(Mouse)	GTGAACGATTGCTAGGGCC	CGATTCTTCGCTTTCCACTTCAT
MT-ND1(Mouse)	CTCTTATCCACGCTTCCGTTACG	GATGGTGGTACTCCCGCTGTA
MT-H19(Mouse)	GTACCCACCTGTCGTCC	GTCCACGAGACCAATGACTG

## Sheet: Supplemental Table 4
Supplemental Table 4. RNase Mazf PCR Primers sequence
Gene	Primer sequence	Annealing Tempreture(℃)	Product Length(bp)
lncRNA TUG1-2047	F:5’GATTAGATGTTAGCCAGTTATGC3’ R:5’AAGTCTTTTGAGGTACATCCG3’	60	179
lncRNA TUG1-2391	F:5’CTGGAACCCGAAAGAGCTTG3’ R:5’CTGGTGGTAGTGCTTGCTCA3’	60	130
lncRNA TUG1-4944	F:5’GCAGGAAGGATTCAGTTTAT3’ R:5’TTCATTCGAGTAGCTCAGGAT3’	60	135
lncRNA TUG1-5628	F:5’GATTACCAAAGAAAGTAGGGC3’ R:5’AGTCTATGCTACATCTGGGAGT3’	60	77

## Sheet: Supplemental Table 5
Supplemental Table 5. RIP Primer sequence
	Primer sequence
lncRNA TUG1 Primer 1	F:5’TAGCAGTTCCCCAATCCTTG3’ R:5’CACAAATTCCCATCATTCC3’
lncRNA TUG1Primer 2	F:5’CTGACCCTCTCCGCCATTTA3’ R:5’TCGATTTAGGGGCCTGACTC3’
lncRNA TUG1 Primer 3	F:5’TGGTGACACCTAAGGGGACT3’ R:5’TGAACTGTGCTGAGTGGAGG3’
